# Supplementary material for: Protective Effects from Prior Pneumococcal Vaccination in Patients with Chronic Airway Diseases during Hospitalization for Influenza—A Territory-Wide Study
Source: Vaccines (Basel). 2024 Jun 23;12(7):704. doi: 10.3390/vaccines12070704 (PMC11281690; doi:10.3390/vaccines12070704)
Supplement: Supplementary file 1 [file vaccines-12-00704-s001.zip]

Archive with 1 entries (1 files):
- vaccines-3026835-supplementary.pdf
